# Supplementary material for: Antibiotic resistance alters the ability of Pseudomonas aeruginosa to invade bacteria from the respiratory microbiome
Source: Evol Lett. 2024 Jun 30;8(5):735–47. doi: 10.1093/evlett/qrae030 (PMC11424078; doi:10.1093/evlett/qrae030)
Supplement: qrae030_suppl_Supplementary_Table_S1 [file qrae030_suppl_supplementary_table_s1.xlsx]

## Sheet: Sheet1
Strain name used in study	Species	Description	Source
PAO1-GFP	P. aeruginosa	A green fluorescent protein (GFP)-tagged strain of P. aeruginosa PAO1 created by insertion of GFP and a gentamicin resistance cassette into the Tn7 transposon insertion site of the reference strain PAO1	(1)
cipR1	P. aeruginosa	Ciprofloxacin resistant mutant 1 from PAO1-GFP	This study
cipR2	P. aeruginosa	Ciprofloxacin resistant mutant 2 from PAO1-GFP	This study
cipR3	P. aeruginosa	Ciprofloxacin resistant mutant 3 from PAO1-GFP	This study
cefR1	P. aeruginosa	Ceftazidime resistant mutant 1 from PAO1-GFP	This study
cefR2	P. aeruginosa	Ceftazidime resistant mutant 2 from PAO1-GFP	This study
cefR3	P. aeruginosa	Ceftazidime resistant mutant 3 from PAO1-GFP	This study
merR1	P. aeruginosa	Meropenem resistant mutant 1 from PAO1-GFP	This study
merR2	P. aeruginosa	Meropenem resistant mutant 2 from PAO1-GFP	This study
merR3	P. aeruginosa	Meropenem resistant mutant 3 from PAO1-GFP	This study
S. epidermidis	Staphylococcus epidermidis	Staphylococcus epidermidis strain Fussel (ATCC 14990, NCTC 11047, R. Hugh 2466)	ATCC
R. mucilaginosa	Rothia mucilaginosa	Rothia mucilaginosa from Nottingham NHS pathogenbank collection	Nottingham NHS pathogenbank
S. gordonii	Streptococcus gordonii	Streptococcus gordonii strain Challis (NCTC 7868)	NCTC
S. lugdunensis	Staphylococcus lugdunensis	Staphylococcus lugdunensis strain N860297 (ATCC 43809, NCTC 12217)	NCTC
S. oralis	Streptococcus oralis	Streptococcus oralis strain PB182 (ATCC 35037, NCTC 11427)	NCTC
S. salivarius	Streptococcus salivarius	Streptococcus salivarius strain S 20 B (ATCC 27945, NCTC 8606)	NCTC
ST782-WT	P. aeruginosa	EP625, EP678, EP680 isolates with identical genome sequences belonging to Sequence Type 782 of P. aeruginosa	(2)
oprD mexR (ST782)	P. aeruginosa	EP711, EP714, EP715 isolates with identical genome sequences belonging to Sequence Type 782 of P. aeruginosa	(2)
ST17-WT	P. aeruginosa	EP142, EP143, EP145 isolates with identical genome sequences belonging to Sequence Type 17 of P. aeruginosa	(3)
oprD (ST17)	P. aeruginosa	EP2, EP5, EP7 isolates with identical genome sequences belonging to Sequence Type 17 of P. aeruginosa	(3)
References
(1)	T. Vogwill, M. Kojadinovic, R. C. Maclean, Epistasis between antibiotic resistance mutations and genetic background shape the fitness effect of resistance across species of Pseudomonas. Proceedings of the Royal Society B: Biological Sciences 283, 20160151 (2016).
(2)	R. Wheatley, J. D. Caballero, N. Kapel, F. H. de Winter, P. Jangir, A. Quinn, et al., Rapid evolution and host immunity drive the rise and fall of carbapenem resistance during an acute Pseudomonas aeruginosa infection. Nature Communications 12, 1-12 (2021).
(3)	R. M. Wheatley, J. D. Caballero, T. E. van der Schalk, F. H. De Winter, L. P. Shaw, N. Kapel, et al., Gut to lung translocation and antibiotic mediated selection shape the dynamics of Pseudomonas aeruginosa in an ICU patient. Nature communications 13, 6523 (2022).
