# Supplementary material for: Antibiotic resistance alters the ability of Pseudomonas aeruginosa to invade bacteria from the respiratory microbiome
Source: Evol Lett. 2024 Jun 30;8(5):735–47. doi: 10.1093/evlett/qrae030 (PMC11424078; doi:10.1093/evlett/qrae030)
Supplement: qrae030_suppl_Supplementary_Table_S2 [file qrae030_suppl_supplementary_table_s2.xlsx]

## Sheet: Sheet1
Type	Seq_id	Position	Mutation	PAO1CefR1	PAO1CefR2	PAO1CefR3	PAO1CipR1	PAO1CipR2	PAO1CipR3	PAO1MerR1	PAO1MerR2	PAO1MerR3	Annotation	Gene	Description
DEL	NC_002516.2	471476	Δ12 bp	0	0	0	0	0	0	0	1	0	coding (261-272/444 nt)	mexR ←	multidrug resistance operon repressor MexR
DEL	NC_002516.2	1044835	Δ11 bp	0	0	0	0	0	0	0	0	1	coding (472-482/1332 nt)	oprD ←	Basic amino acid, basic peptide and imipenem out er membrane porin OprD precursor
SNP	NC_002516.2	1279143	T→G	0	0	0	0	0	0	0	0	1	V260G (GTC→GGC)	phoQ →	two-component sensor PhoQ
DEL	NC_002516.2	1279451	Δ4122 bp	0	0	0	0	0	0	1	0	0		[phoQ]–[PA1182]	phoQ: two-component sensor PhoQ. PA1181: conserved hypothetical protein. PA1182: probable transcriptional regulator
SNP	NC_002516.2	1279509	T→G	0	0	0	0	0	0	NA	1	0	V382G (GTC→GGC)	phoQ →	two-component sensor PhoQ
DEL	NC_002516.2	3409597	Δ1249 bp	0	1	0	0	0	0	0	0	0		[PA3046]–[PA3047]	PA3046: conserved hypothetical protein. PA3047: D-alanyl-D-alanine carboxypeptidase (dacB).
DEL	NC_002516.2	3410331	Δ5 bp	1	NA	0	0	0	0	0	0	0	coding (161-165/1431 nt)	PA3047 →	D-alanyl-D-alanine carboxypeptidase (dacB)
SNP	NC_002516.2	3411198	C→A	0	0	1	0	0	0	0	0	0	A343E (GCG→GAG)	PA3047 →	D-alanyl-D-alanine carboxypeptidase (dacB)
SNP	NC_002516.2	4006446	A→C	0	0	0	0	0	0	0	0	1	T11P (ACC→CCC)	nalD →	NalD (a repressor of MexAB-OprM).
SNP	NC_002516.2	4006447	C→A	0	0	0	0	0	0	1	0	0	T11N (ACC→AAC)	nalD →	NalD (a repressor of MexAB-OprM).
DEL	NC_002516.2	5155391	Δ4649 bp	0	0	0	0	1	0	0	0	0		nfxB–[morA]	nfxB: transcriptional regulator NfxB. morA: motility regulator.
SNP	NC_002516.2	5155562	G→C	0	0	0	0	NA	1	0	0	0	A33P (GCC→CCC)	nfxB →	transcriptional regulator NfxB
SNP	NC_002516.2	5155590	G→A	0	0	0	1	NA	0	0	0	0	R42H (CGC→CAC)	nfxB →	transcriptional regulator NfxB
